# Supplementary material for: Antibiotic and Heavy Metal Resistance in Bacteria from Contaminated Agricultural Soil: Insights from a New Zealand Airstrip
Source: Antibiotics (Basel). 2025 Feb 13;14(2):192. doi: 10.3390/antibiotics14020192 (PMC11851424; doi:10.3390/antibiotics14020192)
Supplement: Supplementary file 1 [file antibiotics-14-00192-s001.zip]

Archive with 1 entries (1 files):
- antibiotics-3403718-supplementary.pdf
